# Supplementary material for: Population phenomena inflate genetic associations of complex social traits
Source: Sci Adv. 2020 Apr 15;6(16):eaay0328. doi: 10.1126/sciadv.aay0328 (PMC7159920; doi:10.1126/sciadv.aay0328)
Supplement: aay0328_Data_file_S1.xlsx [file aay0328_Data_file_S1.xlsx]

## Sheet: Sheet1
Supplementary tables to: Population phenomena inflate genetic associations of complex social traits.
Tim T Morris ab†, Neil M Davies ab, Gibran Hemani ab, George Davey Smith ab
a Medical Research Council Integrative Epidemiology Unit, University of Bristol, BS8 2BN, United Kingdom.
b Bristol Medical School, University of Bristol, Oakfield House, Oakfield Grove, Bristol, BS8 2BN, United Kingdom.
† Corresponding author: Tim Morris. Email: Tim.Morris@bristol.ac.uk

## Sheet: S1. Univariate SNP heritability
trait	vg	vg_se	ve	ve_se	vp	vp_se	vg_vp	vg_vp_se	logl	logl0	lrt	df	p	n
Education age 11	0.429665	0.060331	0.532459	0.058047	0.962124	0.018563	0.44658	0.060906	-2607.69	-2636.29	57.205	1	1.965e-14	5503
Education age 14	0.503543	0.073942	0.456463	0.070765	0.960006	0.020611	0.524521	0.074537	-2100.89	-2126.84	51.92	1	2.89e-13	4458
Education age 16	0.584871	0.056629	0.370794	0.052561	0.955665	0.018034	0.612004	0.055938	-2726.81	-2791.22	128.816	1	0	5854
Cognitive ability	0.443168	0.063336	0.535331	0.060985	0.978499	0.019238	0.452906	0.062894	-2554.16	-2582.3	56.299	1	3.114e-14	5296
Linear SEP	0.507734	0.051422	0.450935	0.048299	0.958669	0.017214	0.529624	0.05116	-3013.15	-3074.73	123.164	1	0	6418
Binary SEP	0.081432	0.012063	0.158986	0.01182	0.240418	0.004188	0.338711	0.049147	1442.35	1414.93	54.839	1	6.539e-14	6703
nb. Univariate SNP heritability calculated using HRC imputation of ALSPAC genetic data. Vg, genetic variance; vg_se, standard error of genetic variance; ve, residual variance; ve_se, standard error of residucal variance; vp, phenotypic variance; vp_se, standard error of phenotypic variance; vg_vp, SNP heritability; vg_vp_se, standard error of SNP heritability; logL, log-likelihood; logL0, log-lik…

## Sheet: S2. Genetic correlations
trait1	trait2	vg1	vg1_se	vg2	vg2_se	cg12	cg12_se	ve1	ve1_se	ve2	ve2_se	ce12	ce12_se	vp1	vp1_se	vp2	vp2_se	vg_vp1	vg_vp1_se	vg_vp2	vg_vp2_se	rg	rg_se	logl	logl0	lrt	df	p	n
KS2 points	Cognitive ability	0.5119	0.055365	0.512428	0.058395	0.494134	0.048294	0.471464	0.052284	0.503837	0.0555	0.25499	0.045281	0.983364	0.018566	1.01626	0.019521	0.52056	0.053874	0.504227	0.055213	0.964797	0.036598	-3694.48	-3756.56	124.164	1	0	10799
KS2 points	Linear SEP	0.457696	0.058692	0.51641	0.050509	0.430739	0.040721	0.513127	0.05617	0.44335	0.047323	-0.073773	0.038231	0.970823	0.018773	0.95976	0.017226	0.471452	0.058454	0.538062	0.050074	0.885988	0.070164	-5284.38	-5347.67	126.578	1	0	11921
KS2 points	Binary SEP	0.434267	0.059361	0.081386	0.011971	0.139375	0.019358	0.527046	0.057057	0.159191	0.011736	-0.019456	0.018734	0.961313	0.01853	0.240577	0.004191	0.451744	0.059916	0.338294	0.04874	0.741365	0.097521	-998.249	-1026.26	56.019	1	3.586e-14	12206
KS3 points	Cognitive ability	0.600334	0.06367	0.461027	0.059057	0.502578	0.051076	0.374937	0.059597	0.547418	0.056808	0.234587	0.047942	0.975271	0.020145	1.00845	0.019455	0.615556	0.061937	0.457166	0.056745	0.955308	0.043507	-3464.82	-3522.08	114.527	1	0	9754
KS3 points	Linear SEP	0.537643	0.070077	0.512266	0.050412	0.474916	0.044482	0.4337	0.066641	0.44692	0.047285	-0.086152	0.041815	0.971343	0.020866	0.959185	0.017206	0.553505	0.069392	0.534064	0.050049	0.904945	0.070817	-4784.13	-4848.61	128.959	1	0	10876
KS3 points	Binary SEP	0.513707	0.071925	0.081361	0.011967	0.147797	0.021351	0.445727	0.068679	0.159211	0.011733	-0.016072	0.020647	0.959433	0.020571	0.240572	0.00419	0.535427	0.072389	0.338198	0.048726	0.722936	0.098104	-492.977	-518.7	51.444	1	3.683e-13	11161
KS4 points	Cognitive ability	0.622531	0.053685	0.434327	0.058442	0.519983	0.045431	0.342461	0.049291	0.572403	0.05663	0.115022	0.042215	0.964992	0.018052	1.00673	0.019557	0.645115	0.051975	0.431424	0.056468	1	0.049423	-4250.98	-4330.86	159.757	1	0	11150
KS4 points	Linear SEP	0.588912	0.054525	0.501811	0.049769	0.519599	0.040076	0.374662	0.050573	0.460982	0.046863	-0.079796	0.03682	0.963574	0.01815	0.962793	0.017256	0.611175	0.053332	0.521203	0.049336	0.955813	0.053261	-5176.88	-5277.27	200.772	1	0	12272
KS4 points	Binary SEP	0.576041	0.05544	0.080301	0.011869	0.18077	0.018913	0.378175	0.051553	0.16054	0.011659	-0.030271	0.017908	0.954216	0.017959	0.240841	0.004195	0.60368	0.05491	0.33342	0.048298	0.840503	0.080215	-1004.57	-1055.94	102.743	1	0	12557
nb. genetic correlation estimates calculated using HRC imputation of ALSPAC genetic data. Vg, genetic variance; vg_se, standard error of genetic variance; cg12, covariance of trait 1 and trait2; cg12_se, standard error of covariance of trait 1 and trait 2; ve, residual variance; ve_se, standard error of residucal variance; ce12; residual covariance of trait 1 and trait 2; ce12_se; standard error …

## Sheet: S3. 1000 genomes h2snp
trait	vg	vg_se	ve	ve_se	vp	vp_se	vg_vp	vg_vp_se	logl	logl0	lrt	df	p	n
Education age 11	0.397539	0.060194	0.56486	0.05827	0.962399	0.018545	0.413071	0.060995	-2611.97	-2636.29	48.628	1	1.547e-12	5503
Education age 14	0.456316	0.073921	0.504101	0.071276	0.960417	0.020584	0.475123	0.074911	-2105.91	-2126.84	41.881	1	4.849e-11	4458
Education age 16	0.548526	0.05666	0.407948	0.052988	0.956474	0.018015	0.573488	0.056303	-2735.69	-2791.22	111.069	1	0	5854
Cognitive ability	0.410841	0.063238	0.568246	0.061225	0.979087	0.019229	0.419617	0.062993	-2558.53	-2582.3	47.542	1	2.692e-12	5296
Linear SEP	0.489313	0.051394	0.470092	0.048466	0.959405	0.017212	0.510018	0.051256	-3018.64	-3074.73	112.18	1	0	6418
Binary SEP	0.077568	0.01205	0.162926	0.011848	0.240494	0.004187	0.322535	0.049166	1439.62	1414.93	49.381	1	1.054e-12	6703
nb. Univariate SNP heritability calculated using 1000 genomes imputation of ALSPAC genetic data. Vg, genetic variance; vg_se, standard error of genetic variance; ve, residual variance; ve_se, standard error of residucal variance; vp, phenotypic variance; vp_se, standard error of phenotypic variance; vg_vp, SNP heritability; vg_vp_se, standard error of SNP heritability; logL, log-likelihood; logL0…

## Sheet: S4. 1000 genomes rg
trait1	trait2	vg1	vg1_se	vg2	vg2_se	cg12	cg12_se	ve1	ve1_se	ve2	ve2_se	ce12	ce12_se	vp1	vp1_se	vp2	vp2_se	vg_vp1	vg_vp1_se	vg_vp2	vg_vp2_se	rg	rg_se	logl	logl0	lrt	df	p	n
Education age 11	Cognitive ability	0.481187	0.055368	0.482553	0.05844	0.465413	0.048306	0.502694	0.05262	0.534569	0.055847	0.284328	0.045605	0.983881	0.018552	1.01712	0.019518	0.48907	0.054112	0.47443	0.055439	0.965849	0.038953	-3703.79	-3757.82	108.058	1	0	10799
Education age 11	Linear SEP	0.424849	0.058655	0.498914	0.050533	0.411816	0.040731	0.546325	0.0565	0.461691	0.047525	-0.054574	0.038474	0.971174	0.018757	0.960605	0.017229	0.437459	0.058658	0.519375	0.050209	0.894485	0.07496	-5295.28	-5352.6	114.645	1	0	11921
Education age 11	Binary SEP	0.402467	0.059253	0.077793	0.011959	0.133901	0.019336	0.559129	0.057303	0.162876	0.011761	-0.013951	0.018806	0.961596	0.018513	0.240669	0.00419	0.418541	0.060032	0.323237	0.048752	0.756743	0.104104	-1005.57	-1031.39	51.642	1	3.331e-13	12206
Education age 14	Cognitive ability	0.556385	0.063619	0.435536	0.059213	0.474462	0.051152	0.419453	0.060028	0.573846	0.057199	0.263347	0.048359	0.975839	0.020122	1.00938	0.01946	0.570161	0.062291	0.431488	0.057016	0.963834	0.046506	-3474.81	-3524.56	99.511	1	0	9754
Education age 14	Linear SEP	0.495179	0.070161	0.497409	0.05044	0.456261	0.044573	0.476758	0.06719	0.462807	0.047455	-0.066891	0.04215	0.971937	0.02085	0.960216	0.017216	0.509476	0.069827	0.518018	0.050149	0.919339	0.075994	-4795.11	-4853.73	117.239	1	0	10876
Education age 14	Binary SEP	0.470657	0.071901	0.078302	0.011953	0.140945	0.021349	0.48927	0.069125	0.162387	0.011748	-0.009093	0.020749	0.959927	0.02055	0.240688	0.004191	0.490305	0.072716	0.325324	0.048707	0.734195	0.104491	-500.956	-524.236	46.56	1	4.443e-12	11161
Education age 16	Cognitive ability	0.587494	0.053738	0.412744	0.058821	0.492427	0.045487	0.378168	0.049721	0.595197	0.057185	0.142132	0.042557	0.965662	0.018033	1.00794	0.019581	0.608385	0.05237	0.409492	0.056902	1	0.052961	-4263.58	-4334.12	141.086	1	0	11150
Education age 16	Linear SEP	0.5536	0.054618	0.489822	0.049884	0.504829	0.040183	0.410958	0.051048	0.474209	0.047076	-0.063993	0.037127	0.964558	0.018139	0.964032	0.017276	0.573942	0.053732	0.508098	0.049482	0.969453	0.056046	-5189.89	-5283.11	186.458	1	0	12272
Education age 16	Binary SEP	0.541082	0.055496	0.077384	0.011859	0.176132	0.018928	0.414039	0.051984	0.163594	0.011677	-0.02532	0.018008	0.955121	0.017946	0.240977	0.004196	0.566506	0.055272	0.321124	0.048292	0.860763	0.084598	-1015.38	-1063.87	96.969	1	0	12557
nb. genetic correlation estimates calculated using 1000 genomes imputation of ALSPAC genetic data. Vg, genetic variance; vg_se, standard error of genetic variance; cg12, covariance of trait 1 and trait2; cg12_se, standard error of covariance of trait 1 and trait 2; ve, residual variance; ve_se, standard error of residucal variance; ce12; residual covariance of trait 1 and trait 2; ce12_se; standa…

## Sheet: 5. PGS variance explained
trait	r2	r2_se	r2_lci	r2_uci
Education age 11	3.59935	0.4932	2.63268	4.56602
Education age 14	5.05672	0.64071	3.80093	6.31251
Education age 16	4.80973	0.52524	3.78026	5.8392
Cognitive ability	2.98132	0.43238	2.13386	3.82878
Linear SEP	3.03829	0.40253	2.24933	3.82725
Binary SEP	1.60318	0.18986	1.23105	1.97531
nb. Variance explained by educational attainment polygenic score. Polygenic score constructed from SNPs associated with education at p<5x10-8 from the largest GWAS of educational attainment to date (Lee 2018). R2, variance explained; r2_se, standard error of variance explained.

## Sheet: 6. Bivariate heritability
trait1	trait2	vg_vp1	vg_vp1_se	vg_vp2	vg_vp2_se	rg	rg_se	rp	rp_se	b_h2	b_h2_simulated	b_h2_se_simulated
Education age 11	Cognitive ability	0.52056	0.053874	0.504227	0.055213	0.964797	0.036598	0.7195	0.001	0.686995	0.685005	0.058169
Education age 11	Linear SEP	0.471452	0.058454	0.538062	0.050074	0.885988	0.070164	0.3444	0.001	1.29569	1.29176	0.143992
Education age 11	Binary SEP	0.451744	0.059916	0.338294	0.04874	0.741365	0.097521	0.2387	0.001	1.21415	1.20834	0.199762
Education age 14	Cognitive ability	0.615556	0.061937	0.457166	0.056745	0.955308	0.043507	0.7239	0.001	0.70006	0.697811	0.064647
Education age 14	Linear SEP	0.553505	0.069392	0.534064	0.050049	0.904945	0.070817	0.3871	0.001	1.27103	1.26717	0.141124
Education age 14	Binary SEP	0.535427	0.072389	0.338198	0.048726	0.722936	0.098104	0.2701	0.001	1.13897	1.13329	0.191694
Education age 16	Cognitive ability	0.645115	0.051975	0.431424	0.056468	1	0.049423	0.6183	0.001	0.85324	0.850681	0.078264
Education age 16	Linear SEP	0.611175	0.053332	0.521203	0.049336	0.955813	0.053261	0.4328	0.001	1.24644	1.24385	0.106384
Education age 16	Binary SEP	0.60368	0.05491	0.33342	0.048298	0.840503	0.080215	0.3035	0.001	1.24245	1.23785	0.159774
nb. Bivariate SNP heritability calculated using HRC imputation of ALSPAC genetic data. vg_vp, SNP heritability; vg_vp_se, standard error of SNP heritability; rg, genetic correlation; rg_se, standard error of genetic correlation; rp, phenotypic correlation; rp_se, standard error of phenotypic correlation; b_h2, bivariate heritability; b_h2_simulated, simulated bivariate heritability; b_h2_se_simul…

## Sheet: 7. Descriptive statistics
	Included			Excluded
	n	mean	SD	n	mean	SD	p value
Age 11 score	6132	28.04	3.85	4976	26.74	4.2	<0.001
Age 14 score	4960	35.97	6.19	4055	33.65	6.56	<0.001
Age 16 score	6518	39.89	9.48	5228	36.46	10.09	<0.001
Cognitive ability	5295	105.07	16.36	1953	101.34	16.67	<0.001
Linear SEP	6418	59.35	13.42	4524	55.49	13.49	<0.001
Binary SEP	n	%		n	%		<0.001
High	2713	59.53		2302	48.77
Low	3990	40.47		2418	51.23
SEP, socioeconomic position
